# Supplementary material for: Transporter-mediated depletion of extracellular proline directly contributes to plant pattern-triggered immunity against a bacterial pathogen
Source: Nat Commun. 2024 Aug 15;15:7048. doi: 10.1038/s41467-024-51244-6 (PMC11327374; doi:10.1038/s41467-024-51244-6)
Supplement: Supplementary file 4 — source_data [file 41467_2024_51244_MOESM4_ESM.xlsx]

## Sheet: fig 1
1a
	Col-0			fls2		efr					anti-avrPto							coomassie brilliant blue
log10 cfu's	mock	flg22	elf26	mock	flg22	mock	elf26
	7.83759	7.65128	7.58433	7.89653	8.13354	7.7574	7.93044
	7.80072	7.69197	7.39445	7.86688	7.68124	7.97497	7.86688
	7.83251	7.85248	7.82995	7.92428	7.95231	7.99651	7.71933
avg	7.8236	7.73191	7.60291	7.89589	7.92236	7.90963	7.83888
stderr	0.0115374	0.0614196	0.126059	0.0165734	0.131423	0.0763688	0.0625286
1b
										anti-avrPto
	Col-0		QKO
log10 cfu's	mock	flg22	mock	flg22												coomassie brilliant blue
	8.02996	7.94729	8.10914	8.01822
	7.93305	8.1635	8.11394	7.8451
	8.05799	7.91833	7.85387	7.67342
avg	8.007	8.00971	8.02565	7.84558
stderr	0.0378497	0.07735	0.0859018	0.0995381
1c
	Col-0 mock	Col-0 flg22	QKO mock	QKO flg22
log10 cfu's	3.94258	0.224725	4.28847	2.73637
	3.22158	-0.487075	5.85947	1.72037
	5.34458	-0.525075	5.64147	2.24137
	2.43158	-0.352575	6.38147	3.55737
	4.56158	-1.44128	4.79747	6.92237
	2.56358	-0.381775	9.29047	4.98537
	5.16358	0.229425	11.5755	7.27137
	4.83558	-0.601575	5.60847	5.50637
	2.89458	2.17942	8.79247	3.26437
	3.78758	1.29642	5.04247	8.60037
	4.79158	1.00642	5.25347	9.34537
	5.30558	-0.592075	18.0645	8.11037
avg	4.07033	0.04625	7.54963	5.35512
stderr	0.311967	0.289902	1.14397	0.767231

## Sheet: fig 2
2b					2c						2d								2e	anti-avrPto
flg22	Mock	total tissue				Col-0 mock	Col-0 flg22	QKO mock	QKO flg22			mock	flg22
0.0394645	0.0709928	1.99965				5.95	6.47	5.88	6.4			1.81687	0.927636
0.045137	0.0337969	1.98038				6.3	6.73	6.05	6.48			2.13167	0.785934
0.0602806	0.0386307	2.35273				6.22	6.68	6.16	6.75			2.47553	1.06074
0.0897514	0.0741185	2.18669				6.17	6.55	6.25	6.77			2.2392	1.36583
0.0958742	0.0960332	2.19517				6.21	6.75	6.1	6.68
0.101886	0.102826	2.27359				Col-0 mock	Col-0 flg22	QKO mock	QKO flg22		avg	2.16582	1.03503
0.102442	0.112939	2.04423			avg	6.17	6.636	6.088	6.616		stderr	0.136699	0.123716
0.110142	0.130485	2.26788			stderr	0.0658597	0.0541849	0.0617576	0.0744715
																												coomassie brilliant blue
2f					2g
Col-0 mock	Col-0 flg22	QKO mock	QKO flg22		hours	col-0 mock			col-0 flg22			QKO mock			QKO flg22
2.75306	1.38958	2.44602	2.57635		0	0.058611	0.060649	0.04903	0.053561	0.063275	0.064765	0.063765	0.069	0.06911	0.051866	0.054636	0.057521
4.10506	1.52327	2.97044	2.42966		1	0.07605	0.082913	0.066635	0.068033	0.077554	0.083706	0.082706	0.091853	0.088148	0.07644	0.078145	0.080498
2.31427	1.87856	2.95678	2.34405		2	0.085227	0.090468	0.076207	0.077819	0.087262	0.095752	0.090752	0.095779	0.095834	0.084735	0.08768	0.090653
					3	0.08835	0.094724	0.079634	0.083351	0.092987	0.101439	0.103144	0.103018	0.10049	0.088893	0.096578	0.101921
					4	0.091695	0.097991	0.083081	0.089246	0.099286	0.108968	0.110968	0.10907	0.102536	0.090939	0.102104	0.109187
					5	0.103923	0.110403	0.095352	0.098444	0.108515	0.113912	0.120912	0.111077	0.105407	0.095031	0.108701	0.117036
					6	0.117129	0.123289	0.108392	0.107555	0.117789	0.123128	0.133128	0.119253	0.111503	0.104997	0.113747	0.123122
					7	0.134358	0.145184	0.125477	0.112724	0.122988	0.130274	0.142438	0.132818	0.123578	0.118122	0.128362	0.138482
					8	0.157299	0.168372	0.148364	0.118871	0.129018	0.135782	0.152782	0.147394	0.136619	0.132315	0.14409	0.154978
					9	0.173775	0.185532	0.164805	0.123617	0.135759	0.140408	0.170408	0.164128	0.151568	0.152808	0.166368	0.178148
					10	0.188199	0.200558	0.179241	0.136559	0.14742	0.146957	0.189571	0.182388	0.168023	0.168741	0.179106	0.191789
					11	0.209046	0.211828	0.200091	0.149825	0.160222	0.158839	0.208839	0.190829	0.174809	0.182424	0.194444	0.207954
					12	0.219087	0.227156	0.210069	0.15509	0.165844	0.171901	0.210011	0.20205	0.187481	0.196037	0.209057	0.223067
					13	0.226239	0.23526	0.21727	0.160322	0.170914	0.17762	0.21762	0.208502	0.190267	0.206513	0.220748	0.235366
					14	0.243157	0.249462	0.234114	0.163859	0.17453	0.183151	0.221508	0.21191	0.192715	0.212792	0.227987	0.243085
					15	0.24439	0.249909	0.235252	0.167795	0.178855	0.187936	0.229363	0.219268	0.199078	0.217595	0.233785	0.24938
					16	0.244849	0.250071	0.235678	0.169877	0.179892	0.189465	0.236499	0.225916	0.204751	0.217202	0.234367	0.25045
					17	0.247663	0.252035	0.238387	0.17159	0.181767	0.192538	0.243763	0.232698	0.210568	0.218615	0.236745	0.25331
					18	0.253846	0.258325	0.244548	0.173882	0.184972	0.196054	0.25054	0.239045	0.216055	0.222431	0.241421	0.258416
					19	0.261706	0.266762	0.252389	0.175517	0.1879	0.196645	0.25645	0.244595	0.220885	0.23042	0.25013	0.267485
					20	0.267673	0.274318	0.258289	0.179135	0.192001	0.19783	0.268296	0.255753	0.230668	0.236366	0.257451	0.275494
					21	0.273313	0.281062	0.263837	0.180458	0.19157	0.198446	0.274459	0.261014	0.234124	0.239759	0.262649	0.281594
					22	0.279034	0.287585	0.26956	0.182948	0.194183	0.198802	0.278022	0.264064	0.236149	0.240098	0.264013	0.283471
					23	0.283975	0.293192	0.274427	0.189185	0.200553	0.197113	0.281128	0.266413	0.236983	0.246413	0.271843	0.292058

## Sheet: fig 3a
3a
compound name	ds = data set
	mock ds1	mock ds2	mock ds3	mock ds4	mock ds5	mock ds6	mock ds7	mock ds8	flg22 ds1	flg22 ds2	flg22 ds3	flg22 ds4	flg22 ds5	flg22 ds6	flg22 ds7	flg22 ds8
gentisic acid	9.23094	22.5028	3.83142	2.20469	2.63964	11.4726	6.02306	32.0482	6.92812	4.85956	6.16484	1.74666	4.3394	26.3	5.60104	22.8432
thioglycolic acid	3.24483	0.577967	3.30542	0.417603	1.27625	4.21979	0.0618257	1.90282	3.568	1.07713	1.80442	1.19604	2.80211	3.66273	0.104324	3.80548
6.6946 min	98.411	78.6317	23.7114	50.8678	59.6811	64.4716	61.5436	57.5983	94.778	73.0905	84.3161	41.5956	53.1632	74.77	67.7374	71.0658
pyruvic acid	343.352	398.027	85.8485	237.951	283.078	345.303	256.204	302.762	371.248	380.372	554.52	227.757	292.674	390.741	403.566	315.924
L-(+) lactic acid	3099.94	1735.69	3466.69	1361.32	1630.72	1130.42	3238.65	1834.68	3159.91	1541.88	3177.92	710.735	1297.03	939.571	1076.45	2146.69
4-isopropylbenzoic acid	48.2962	51.1531	45.1377	29.8249	26.8189	48.9804	24.4938	44.4513	44.0836	51.843	92.0823	29.5508	29.9196	51.4134	31.6078	39.5569
hexanoic acid	2.61486	3.69835	0.342733	1.09944	2.77328	3.55772	1.25563	2.92163	2.01555	3.08752	2.44567	1.51476	2.27444	4.66461	2.07436	4.07844
2-ketobutyric acid	3.18114	3.37852	1.53545	1.3139	3.40024	4.14654	1.29534	4.48399	3.19883	4.02487	1.52737	3.16809	3.44432	3.75272	6.24316	5.42036
L-alanine 1	125.811	167.544	80.0813	97.7117	91.0098	94.7533	132.555	108.499	141.84	146.908	92.9445	132.798	119.491	185.192	96.8688	224.021
7.5384 min	4.02503	5.95932	2.50485	5.59647	3.56544	8.83631	3.42207	7.5888	4.34365	4.82328	8.2896	3.74719	4.50166	8.38265	4.7319	6.89179
7.6992 min	19.8491	24.0335	10.8783	18.8947	29.1546	29.1599	12.4985	24.6866	16.5705	20.9211	27.3902	18.1697	31.7745	33.9608	21.0461	26.4412
DL-3-aminoisobutyric acid 1	39.3435	11.5325	16.8853	20.3415	13.8098	7.37384	37.944	60.5962	22.8196	7.38761	5.12508	7.29058	8.72353	8.26548	3.72084	23.466
oxalic acid	5.67943	6.85085	3.20414	8.96159	4.76441	15.798	4.91346	16.1938	8.87501	5.48483	9.64933	6.12223	5.16228	13.7331	6.00668	14.0039
acetoacetate 2	1109.93	1335.43	546.676	799.962	936.772	1158.87	807.45	981.677	1200.93	1290.54	1951.86	788.215	972.099	1286.3	1380.58	1040.11
lactamide 1	1.30302	0.0257431	0.0167248	0.102342	0.014485	0.0178623	2.7664	0.442447	1.17771	0.0247268	0.0658277	0.0641863	0.102715	0.0198882	0.0232334	0.512217
benzyl alcohol	23.3409	21.3747	2.44329	7.85819	6.81857	14.9513	5.38148	11.9806	23.6454	21.8583	5.48118	11.4529	8.31275	12.8125	1.21679	10.3538
8.3341 min	18.3036	21.3016	3.62437	13.5731	17.039	22.0614	14.2571	16.4441	22.2342	21.8881	22.5469	12.6575	18.0648	26.3642	27.3169	18.788
8.4955 min	137.743	161.361	85.8847	90.9723	98.9452	135.801	130.233	163.722	138.46	139.89	240.422	111.254	98.3139	154.897	223.479	190.612
DL-isoleucine 1	4.18305	0.0605161	6.03681	2.03431	1.79577	0.830936	8.13612	2.30194	2.78688	2.33049	0.154746	1.44722	2.30193	0.0467527	0.273082	2.45976
8.9183 min	7.39617	7.72423	3.98096	5.02125	4.44723	6.65351	5.52206	7.49135	7.67651	6.87464	15.3428	4.95276	4.10941	8.2695	9.12484	6.32223
acetol 1	2.11666	2.21438	0.277485	1.48698	1.86603	2.37941	1.62219	1.81562	2.47311	2.18502	1.37248	1.62284	1.80306	2.84991	3.34872	2.05328
9.2780 min	25.7293	29.483	7.9972	14.0299	16.3137	27.6247	14.6146	22.6885	26.6975	28.1563	42.3212	17.4835	17.0652	31.0086	34.8465	24.5955
9.3287 min	91.6427	104.998	31.2627	74.1944	95.8711	119.166	74.8467	103.654	97.7169	102.529	119.845	75.7924	95.7201	139.476	134.273	110.104
urea	1595.55	318.952	890.495	590.767	699.609	396.7	2728.41	757.746	1795.81	421.757	276.15	233.342	556.903	441.571	496.627	1365.99
hypotaurine	7.09962	9.02291	1.88859	4.01394	7.83239	8.16568	6.90063	6.25621	6.96118	8.1946	8.49137	4.47944	5.30362	8.67863	10.8948	7.00663
L-serine 1	166.113	132.435	122.031	60.0625	109.513	36.1622	206.593	90.7786	98.3641	44.9392	53.6702	33.389	47.1262	57.1719	32.4019	88.8045
phosphoric acid	520.176	670.936	987.656	408.896	785.987	779.404	374.386	718.931	677.292	575.588	1394.41	589.42	856.804	902.465	1290.97	1036.41
glycerol	254.561	84.6144	250.635	147.69	89.5494	60.4343	378.549	157.879	192.291	71.6193	105.958	54.089	75.0506	69.6388	79.751	99.55
9.9473 min	0.847558	6.01788	15.5077	11.9063	4.14554	17.9621	23.2607	20.9827	13.0025	13.084	22.8895	14.0727	6.58551	24.4697	12.854	26.0596
9.9961 min	50.264	40.6007	23.4146	24.3701	8.30567	32.8849	21.2129	33.1479	50.1606	45.3394	116.262	29.7653	0.927041	23.5589	7.16581	26.6675
L-threonine 1	63.2486	63.801	50.0998	55.5041	66.0918	38.6716	71.7854	50.0202	43.755	38.5643	11.4871	67.6083	55.3699	44.7797	31.4978	73.3982
glycine	166.652	57.2521	138.582	75.1079	58.8822	45.5472	147.382	261.029	117.464	46.816	126.75	23.9637	44.8463	54.0662	29.7684	94.823
succinic acid	39.3757	51.3897	43.0968	32.5546	45.1443	46.7373	38.7738	39.8645	64.9713	68.7867	72.4955	50.0561	69.9381	103.784	63.7538	81.1535
10.6310 min	73.7481	58.4664	69.8113	6.32524	12.8914	14.7792	30.8161	20.9156	57.869	65.734	178.458	11.1202	11.1521	8.25642	31.3295	5.56535
glyceric acid	16.0078	13.9711	11.9855	7.74558	11.965	10.3836	15.6238	14.1735	6.06596	6.64066	3.85905	4.40825	7.05031	8.42039	9.61459	7.60147
10.7424 min	306.195	368.301	138.695	201.304	247.443	327.81	224.28	281.809	332.929	358.43	521.019	195.175	258.258	364.526	370.066	287.564
fumaric acid	908.457	856.922	535.659	402.522	534.895	697.643	591.437	481.993	828.919	928.632	713.788	352.953	560.411	912.379	730.567	650.487
11.1477 min	12.9335	15.3771	5.64895	8.32456	9.76405	13.1407	10.1309	11.3444	14.9916	15.4191	18.7376	7.89288	10.3077	14.6225	16.5733	11.5724
11.3022 min	443.844	538.964	211.951	295.047	343.518	443.623	326.928	381.168	482.391	514.925	766.867	285.765	357.897	497.477	553.98	393.227
8.0995 min	37.0793	41.1615	4.85449	23.9064	22.5751	43.7577	9.08848	24.6617	3.64354	30.7107	56.4833	23.8625	22.1567	47.3737	52.3956	17.4944
11.8740 min	29.6106	33.648	12.5846	18.2687	22.7529	30.5729	21.1936	27.1942	31.2911	32.4929	41.2263	17.7242	23.2753	34.1632	35.9221	27.0827
aspartic acid 1	32.7137	45.9647	35.3506	76.1025	86.0695	74.5556	54.5772	65.3376	42.2913	46.5712	14.845	158.092	111.474	128.089	39.983	145.81
12.0873 min	17.4713	19.918	8.01664	13.3206	15.0021	20.2335	14.4946	18.0579	18.2125	19.4668	25.9952	13.6323	16.4916	23.4803	23.3552	18.5718
12.2874 min	20.3657	13.8135	0.986073	11.0603	8.10267	15.2023	9.38275	15.0841	18.1412	14.8129	3.88113	14.6835	11.7351	16.97	6.84908	12.3975
capric acid	2.01579	3.14215	1.84335	1.9077	4.54267	4.31459	1.38803	5.73427	2.86285	0.764557	2.14487	2.44567	3.0449	5.98768	2.66701	5.18305
D-malic acid	668.385	630.948	528.811	562.235	525.516	644.866	422.764	463.473	542.464	596.216	661.767	549.982	574.931	689.93	491.019	606.494
pipecolic acid 1	8.18785	5.4554	10.1947	4.59454	1.81019	3.33597	7.73408	8.10222	5.20745	3.08199	3.38482	7.4688	2.38609	4.65864	8.51336	8.80505
12.9455 min	70.9972	73.898	29.2308	57.0463	58.3861	81.4162	47.207	74.1465	71.8314	65.4447	93.7861	56.3739	63.6414	92.6495	83.9268	75.6804
D-threitol	2.30648	2.26491	2.42883	1.81094	1.4947	1.19032	4.93565	1.14903	1.34501	1.39998	0.745406	1.4098	1.21692	1.22567	1.56779	1.98628
salicylic acid	1.92629	0.293642	0.190773	0.153753	0.165225	0.203749	0.157056	1.22509	14.0475	5.64552	9.94365	0.735704	1.42923	18.0391	1.32508	8.22624
L-glutamic acid 3 (dehydrated)	102.192	71.1265	57.499	99.1381	96.9245	113.226	231.002	180.866	117.667	68.3516	44.7506	115.645	116.496	160.405	133.475	238.808
threonic acid	0.108482	0.444705	0.0828575	0.299255	0.365987	0.427358	1.31409	0.197635	0.964705	2.66644	0.0652245	0.618997	1.19138	0.545364	2.21565	3.90582
alpha ketoglutaric acid	2.39613	1.64234	0.155578	3.61584	3.50719	4.47671	0.128082	3.64925	3.61925	2.38195	0.612348	5.01612	5.17885	7.32405	1.08062	8.7845
13.8863 min	14.47	14.4909	13.06	13.2647	7.70033	12.462	6.24248	11.6879	13.6695	9.94462	36.8411	7.38312	10.7806	12.2003	7.7922	10.1541
14.3323 min	0.769137	0.0879925	0.905733	4.70939	8.72497	4.06038	5.1131	1.89217	3.30488	0.422593	0.225006	5.38739	13.701	9.48391	0.0794141	28.3356
14.5337 min	0.0357028	0.0506999	0.963988	6.09637	2.60059	0.175895	0.0271171	0.0293775	3.34977	0.0486982	0.129645	5.92847	4.61424	1.33408	0.0457571	1.24879
lauric acid	5.91457	5.8798	6.84294	6.10455	8.40886	8.39138	4.16021	10.9223	6.62759	2.16956	9.2681	7.36317	5.81318	10.1257	5.37944	8.9932
5-hydroxy-L-tryptophan 1	8.31672	26.9483	4.86485	70.8167	3.16227	5.2542	6.95127	6.7266	21.5085	2.18764	3.9709	71.0835	4.75883	5.42878	3.01922	4.01402
arabinose	1.87616	1.63713	0.0929281	2.25534	1.40294	1.15958	0.38252	1.37843	1.31677	1.24941	0.36576	0.976323	2.16069	1.52464	1.09381	2.46502
DL-dihydrosphingosine 3	0.127189	0.665006	0.341344	0.0634846	0.46154	0.0168256	0.0129697	0.172422	0.565106	0.750607	0.610898	0.551601	0.275552	0.187947	0.352153	0.254279
citric acid	696.727	915.934	1036.98	917.33	756.903	927.434	701.309	756.484	542.967	570.118	943.301	917.551	896.321	814.204	603.661	813.972
dehydroascorbic acid1	23.1562	3.87982	0.504128	23.1458	24.1235	27.3944	0.415029	24.7679	32.935	4.63447	1.98422	56.8667	33.8336	65.9332	8.09491	42.4459
myristic acid	3014.55	1830.2	3817.56	2511.13	1950.55	3437.74	1507.22	2892.6	2644.28	1660.41	9186.44	2488.75	2861.78	3145.47	862.85	2280.65
fructose 1	627.734	486.814	35.33	245.901	305.263	353.555	263.661	349.077	547.521	471.37	139.057	219.808	469.142	381.412	245.396	668.125
D-glucose 1	1127.43	950.399	2.6413	524.933	635.95	603.813	600.686	710.408	911.853	731.161	2.0792	452.221	665.02	567.141	516.842	807.226
17.4043 min	45.1766	84.4911	5.23413	4.21841	32.3774	34.2525	21.5453	36.9909	33.0707	80.8308	20.6012	4.01751	36.506	39.3308	43.4323	43.5739
threose 1	31.9135	13.959	1.06321	31.9511	52.2362	47.3743	9.23255	68.6008	12.6543	9.7822	4.18474	16.052	32.927	25.8013	7.38487	46.6541
L-lysine 2	0.955092	0.155809	0.101226	0.0815821	1.79447	0.10811	5.46533	0.451408	0.725289	0.149657	0.398418	0.0776968	2.1757	0.120372	0.140619	3.74225
17.6689 min	43.2099	29.6932	11.786	33.0671	67.1805	60.9003	48.4596	58.2684	35.7783	33.5314	20.2248	29.3124	93.0539	77.9299	95.6995	75.0042
13.3415 min	3.34321	2.00956	0.916557	5.54081	2.19288	2.09896	2.03492	0.400395	3.29583	1.14141	0.353393	0.0689164	1.70272	1.68224	1.72513	1.3071
18.4014 min	60.1768	62.405	21.5394	96.9345	100.32	112.609	54.7255	102.062	82.6621	74.5911	29.4072	115.251	79.6619	124.169	90.8705	119.07
palmitic acid	904.402	389.614	1200.99	781.802	758.918	1018.62	391.989	1000.49	908.216	496.74	2328.49	992.005	861.588	997.224	239.523	728.531
myo-inositol	195.132	214.03	113.265	91.8387	170.491	131.264	123.163	113.569	146.566	167.769	136.659	86.9404	139.604	123.742	117.245	124.07
19.4404 min	6.58382	6.48485	1.67664	4.03357	2.71358	7.29116	6.23497	4.50933	6.85068	5.01404	1.31983	3.72925	3.82902	7.41867	4.26679	7.11531
methyl-beta-D-galactopyranoside	4.78079	2.32543	4.31861	7.4534	6.18061	5.66485	4.58707	5.31379	3.83538	2.22815	4	4.52743	7.79129	5.71451	3.04595	4.86805
18.0111 min	3.72895	5.8369	3.6194	4.22117	9.25889	6.1499	2.0355	12.1248	4.42118	1.57044	7.82668	2.33573	16.0308	12.2332	5.34836	7.71464
20.5438 min	1.32325	0.42684	1.71917	1.47368	1.88347	0.951632	0.0456595	1.78441	3.10458	0.700308	5.26879	0.0425703	1.63317	3.45998	0.0770455	1.50489
D-sphingosine 3	2.2999	2.89381	2.02666	1.74522	3.32025	1.87303	1.34122	2.71528	1.20616	1.25576	0.730602	2.62328	1.52037	1.96232	0.966152	1.88357
Sucrose	1000.36	1205.78	1050.34	1034.06	1504.31	1258.56	719.787	959.132	845.914	580.749	882.401	1078	825.365	927.935	398.331	1587.87
27.8506 min	4.17715	3.61848	1.7242	1.44473	4.30363	4.05622	1.32834	3.98926	2.43811	1.70989	3.51043	1.5588	4.25277	4.04017	1.44149	4.60645
2,3-dihydroxypyridine	0.232677	0.203542	0.0388424	0.229877	0.379869	0.29509	0.108703	0.557705	0.338503	0.209266	0.215718	0.236355	0.561394	0.646083	0.0817916	0.266181
unknown 13.2864	1.18174	9.45324	9.51111	53.1202	93.515	66.9034	24.4802	28.6835	26.6271	46.7	4.29114	149.547	155.561	213.301	7.57264	155.626
unknown 15.1818	4.63666	0.962614	1.53154	1.71995	0.108328	0.133585	1.68862	0.111555	5.09546	3.86737	0.4923	9.38378	3.4377	4.85595	0.173754	3.69293
L-tyrosine 2	0.302415	0.085889	0.0558003	0.0449719	0.956135	0.0595955	5.44758	0.0497674	0.571867	0.0824981	0.219627	0.0428301	1.74817	0.657373	0.0775157	1.56814
1-hexadecanol	2.64928	7.63545	9.56185	6.84699	5.83791	0.522081	7.55632	5.07869	11.2747	11.8802	20.8516	8.19977	8.44821	4.71898	5.84848	4.08767
gluconic acid 2	0.742938	1.93147	0.353254	1.93241	0.506707	1.47606	1.0986	0.219486	0.713522	2.01307	0.413528	2.14253	1.87668	1.27073	1.19234	2.22299
galactosamine 2	0.87646	1.51313	0.205866	0.360552	0.626245	0.819773	0.628561	0.986825	0.236988	0.17575	0.0935764	0.183516	0.384847	0.97401	0.0330271	1.069
L-valine 2	12.9962	0.0931676	7.05634	8.60294	0.0524231	0.0646459	18.826	7.22668	6.37848	0.0894894	1.19119	7.31325	0.0543902	0.0719781	0.0840847	9.97499
10.1106 min	11.5258	1.82376	14.1867	0.190986	6.322	5.3477	9.58664	5.16781	2.14692	0.350352	26.4673	0.181891	6.90333	11.2353	9.76271	9.53505
L-proline 2	0.598427	0.792419	0.312416	0.401391	0.581243	0.393438	0.448517	0.340117	0.0984523	0.17896	0.0662424	0.333137	0.115875	0.108541	0.0233798	0.14402
5,10,15,20-tetra(4-pyridyl)-21H,23H-porphine	0.0195438	5.72386	4.96829	0.0145317	0.015616	0.019257	0.0148439	4.4257	0.105475	0.0266575	12.5061	0.0138396	4.27817	0.0214412	0.0250476	4.16064
galactinol 2	0.101654	1.58142	0.796693	1.26192	4.46316	1.68476	0.386043	0.0836444	3.52162	1.24838	3.99296	0.0719848	9.38586	1.75552	4.83478	4.0826
xylitol	0.169498	1.93169	0.0955655	0.910374	0.234263	0.911028	0.173666	0.0462096	0.0121233	0.107631	2.18753	0.985097	0.581344	1.35489	0.64898	0.578777
7.5822 min	13.6833	40.1303	26.558	20.2874	6.70627	17.5821	19.9611	18.305	1.81185	34.65	69.7157	26.0743	1.39158	31.129	14.6222	23.3284
neohesperidin	0.444918	0.0740282	0.641962	1.39604	1.54077	0.612142	0.724945	0.671103	0.0562684	0.0711056	0.189298	0.497315	0.222224	0.439556	0.334056	0.0435142
Beta- alanine 1	0.00804317	0.0114217	0.00742045	0.101647	1.65799	0.105532	0.00610897	0.25609	0.00868158	0.054854	0.0292065	0.453201	0.314151	0.50504	0.0103082	0.40816

## Sheet: fig 3bcdf
fig 3b	ds = dataset
	L-alanine 1	L-serine 1	L-threonine 1	glycine	aspartic acid	L-glutamic acid	Beta-alanine	L-valine	L-proline	isoleucine
flg22 ds1	1.26366	0.851926	0.762246	0.988721	0.718825	0.988827	0.0322398	0.929156	0.203626	0.878469
flg22 ds2	1.30881	0.389216	0.671819	0.394061	0.791571	0.574398	0.203705	0.013036	0.370137	0.734607
flg22 ds3	0.828045	0.464835	0.200114	1.06688	0.252321	0.376065	0.108461	0.173522	0.137007	0.0487783
flg22 ds4	1.1831	0.289181	1.17779	0.201708	2.68709	0.971835	1.683	1.06532	0.689016	0.456186
flg22 ds5	1.06455	0.408157	0.964586	0.377481	1.89472	0.978981	1.16663	0.00792305	0.23966	0.725603
flg22 ds6	1.64988	0.495162	0.780095	0.455087	2.17712	1.34798	1.87551	0.0104851	0.224492	0.0147372
flg22 ds7	0.863007	0.280631	0.548716	0.250567	0.679591	1.12167	0.0382805	0.0122487	0.0483557	0.0860797
flg22 ds8	1.99581	0.769131	1.27865	0.798145	2.47833	2.00685	1.51574	1.45306	0.297873	0.775356
mock ds1	1.12086	1.43869	1.10184	1.40274	0.556035	0.85878	0.029869	1.89317	1.23771	1.31856
mock ds2	1.49265	1.14701	1.11146	0.481903	0.781261	0.597718	0.0424156	0.0135718	1.63894	0.0190756
mock ds3	0.713447	1.0569	0.872776	1.16647	0.600854	0.483197	0.0275565	1.0279	0.64616	1.9029
mock ds4	0.870516	0.520198	0.966923	0.632199	1.29351	0.833116	0.377477	1.25319	0.830185	0.641246
mock ds5	0.810809	0.948484	1.15137	0.495624	1.46292	0.814513	6.15708	0.00763649	1.20217	0.566056
mock ds6	0.84416	0.313199	0.673688	0.383381	1.26722	0.951507	0.391904	0.009417	0.813737	0.261924
mock ds7	1.18094	1.78929	1.25056	1.24054	0.927648	1.94124	0.0226862	2.7424	0.927653	2.56463
mock ds8	0.966619	0.786228	0.87139	2.19713	1.11054	1.51992	0.951012	1.05271	0.703454	0.725607
fig 3c
	pyruvic acid	lactic acid	aminoisobutyric acid	oxalic acid	phosphoric acid	succinic acid	glyceric acid	fumaric acid	D-malic acid	alpha ketoglutaric acid	citric acid	dehydroascorbic acid	2-ketobutyric acid	gluconic acid
flg22 ds1	1.31851	1.44469	0.878407	1.06983	1.03278	1.54264	0.476434	1.32375	0.975874	1.47943	0.647439	2.06835	1.1256	0.690985
flg22 ds2	1.35092	0.704935	0.284376	0.661165	0.877693	1.63322	0.521572	1.48298	1.07257	0.973657	0.679814	0.291049	1.41627	1.94949
flg22 ds3	1.96942	1.45292	0.197283	1.16317	2.12628	1.72128	0.303099	1.13989	1.1905	0.250307	1.1248	0.124611	0.537449	0.400467
flg22 ds4	0.808895	0.324942	0.280641	0.738001	0.898785	1.1885	0.346234	0.56365	0.989399	2.05042	1.0941	3.57128	1.11478	2.07486
flg22 ds5	1.03945	0.592992	0.3358	0.622284	1.30651	1.66056	0.553748	0.894951	1.03428	2.11694	1.06878	2.12478	1.21198	1.81741
flg22 ds6	1.38775	0.429565	0.318168	1.65545	1.37614	2.46417	0.661357	1.45703	1.24116	2.99382	0.970865	4.14067	1.3205	1.23059
flg22 ds7	1.43329	0.492146	0.143228	0.724072	1.96856	1.51373	0.755152	1.16668	0.883326	0.44172	0.719811	0.508368	2.19683	1.15467
flg22 ds8	1.12203	0.981448	0.903293	1.68809	1.58039	1.92685	0.597037	1.0388	1.09106	3.5908	0.970587	2.66564	1.90731	2.15278
mock ds1	1.21944	1.41727	1.51447	0.684624	0.793197	0.93491	1.25729	1.45077	1.2024	0.979456	0.830784	1.45423	1.11937	0.719472
mock ds2	1.41362	0.793545	0.443928	0.825831	1.02309	1.22016	1.09732	1.36847	1.13505	0.671332	1.09217	0.243656	1.18883	1.87046
mock ds3	0.304897	1.58494	0.649976	0.386241	1.50604	1.02326	0.941373	0.855425	0.951314	0.0635951	1.23651	0.0316597	0.540292	0.342096
mock ds4	0.845098	0.622385	0.783016	1.08027	0.623511	0.772956	0.608356	0.642809	1.01144	1.47803	1.09383	1.45358	0.462334	1.87137
mock ds5	1.00537	0.745551	0.53159	0.574323	1.19852	1.07188	0.939756	0.854205	0.945385	1.43362	0.902539	1.51498	1.19647	0.490703
mock ds6	1.22637	0.516819	0.283846	1.90436	1.18848	1.1097	0.815552	1.11411	1.16009	1.82992	1.10588	1.72039	1.45908	1.42944
mock ds7	0.909925	1.48068	1.4606	0.59229	0.570887	0.920618	1.22713	0.944499	0.760538	0.0523553	0.836247	0.0260642	0.455803	1.0639
mock ds8	1.07528	0.838801	2.33257	1.95207	1.09627	0.946515	1.11322	0.769722	0.833772	1.49169	0.902039	1.55544	1.57782	0.212554
fig 3d
	D-threitol	threonic acid	fructose 1	D-glucose 1	myo-inositol	Sucrose	galactinol 2	xylitol	arabinose	threose 1
flg22 ds1	0.612034	2.38171	1.64215	1.41475	1.01716	0.774973	2.71959	0.0216861	1.03428	0.394938
flg22 ds2	0.637048	6.58303	1.41376	1.1344	1.1643	0.532046	0.964062	0.192529	0.981373	0.3053
flg22 ds3	0.33919	0.16103	0.417067	0.00322591	0.948399	0.8084	3.08357	3.91304	0.287292	0.130604
flg22 ds4	0.641514	1.52821	0.659258	0.701627	0.603358	0.987599	0.0555905	1.76213	0.766869	0.500978
flg22 ds5	0.553746	2.94134	1.40707	1.03179	0.968837	0.756147	7.24826	1.0399	1.69715	1.02764
flg22 ds6	0.557729	1.34642	1.14395	0.879925	0.858758	0.850115	1.3557	2.42362	1.19755	0.805249
flg22 ds7	0.713408	5.4701	0.736004	0.801886	0.813666	0.364926	3.73367	1.16089	0.859148	0.230479
flg22 ds8	0.903837	9.64289	2.00387	1.25242	0.861036	1.45471	3.1528	1.03531	1.93619	1.45606
mock ds1	1.04954	0.267827	1.88273	1.74922	1.3542	0.916462	0.0785027	0.303197	1.47366	0.996011
mock ds2	1.03062	1.09791	1.46008	1.47455	1.48535	1.10466	1.22126	3.45539	1.28591	0.435657
mock ds3	1.10521	0.204563	0.105964	0.00409801	0.786052	0.962254	0.615249	0.170947	0.0729919	0.0331825
mock ds4	0.824053	0.738816	0.737517	0.814439	0.637352	0.94734	0.974522	1.62847	1.77149	0.997183
mock ds5	0.680149	0.903568	0.915558	0.986684	1.18319	1.37816	3.44669	0.419048	1.10197	1.63028
mock ds6	0.541643	1.05508	1.0604	0.936823	0.910962	1.15301	1.30107	1.62964	0.910812	1.47854
mock ds7	2.24592	3.2443	0.790785	0.931971	0.854737	0.659423	0.298123	0.310651	0.300457	0.288145
mock ds8	0.522857	0.48793	1.04697	1.10221	0.788156	0.878696	0.0645947	0.0826594	1.08271	2.14101
fig 3f
	threonic acid	glyceric acid	ser	3-aba	D-sphingosine	succinic acid	U15.18	pro
flg22 QKO1	3.59357	0.700707	1.12326	1.10162	0.855255	1.4192	0.538522	1.00528
flg22 QKO2	3.87623	0.653963	1.28258	0.825263	0.897062	1.39625	0.745611	1.00797
flg22 QKO3	3.37401	1.28279	1.156	5.36923	1.07949	1.39005	1.83822	0.717732
flg22 QKO4	3.19989	0.719356	1.34544	1.38804	0.932298	1.33697	2.22476	1.06636
mock QKO1	1.21756	0.926847	1.09138	0.918697	1.02435	1.1997	0.720252	1.57653
mock QKO2	0.859726	1.02682	0.659948	1.20694	0.776298	0.555084	2.27933	0.451163
mock QKO3	0.811205	1.04536	1.13118	1.10225	1.17525	1.149	0.533913	1.16292
mock QKO4	1.11151	1.00097	1.11749	0.772109	1.02411	1.09622	0.466502	0.809389

## Sheet: fig 3e
	flg22 QKO1	flg22 QKO2	flg22 QKO3	flg22 QKO4	mock QKO1	mock QKO2	mock QKO3	mock QKO4
10.1106 min	5.38402	5.70852	9.15803	8.51851	0.950279	8.34963	5.44883	5.14882
10.6310 min	25.8224	24.4601	61.5236	58.858	24.1493	80.6031	24.6655	23.2721
10.7424 min	232.558	226.853	346.523	329.768	220.673	325.068	217.862	214.168
11.0120 min	7.47395	6.90631	21.6064	20.1699	6.32372	27.2416	5.94229	6.48028
11.1477 min	9.48051	9.88295	16.3839	14.6556	8.7318	13.5739	8.93123	8.97509
11.3022 min	323.263	323.294	483.931	459.722	310.315	441.509	310.574	308.328
11.8740 min	19.9424	20.1695	33.6881	30.2574	19.6973	32.6662	19.353	19.2645
12.0873 min	14.8676	14.09	21.496	20.9511	14.58	21.4583	13.2844	13.7687
12.2874 min	8.14589	6.18319	16.4475	21.1213	6.03209	20.2709	5.49765	6.79241
12.9455 min	53.8659	53.8578	88.5863	88.9082	48.3053	85.2592	53.1241	54.6914
unknown 13.2864	104.872	80.905	129.01	140.893	21.905	36.0851	3.76804	3.72802
13.8863 min	5.03069	5.16123	12.6925	10.9237	5.23366	14.4421	5.48394	5.47866
14.3323 min	11.2757	12.6541	12.1876	3.89223	1.05525	3.16965	1.07865	0.908278
unknown 15.1818	2.54093	3.51805	8.67334	10.4972	3.39839	10.7547	2.51918	2.20111
17.4043 min	56.2345	60.6795	41.7568	35.1268	44.2732	30.93	47.3175	41.8944
17.6689 min	49.0211	51.2347	94.1266	84.9213	47.0043	85.8615	62.0417	68.0865
18.4014 min	61.3509	70.8436	121.951	98.0175	45.3566	94.6974	45.6972	41.8903
19.4404 min	2.26449	2.81195	6.63559	4.17509	2.73601	7.51017	2.49008	2.72007
1-hexadecanol	9.82995	10.6904	20.588	12.365	10.8773	19.5032	9.67487	10.0475
2,3-dihydroxypyridine	0.0186413	0.221438	0.17191	0.78843	0.0822547	0.725676	0.153783	0.0139989
20.5438 min	5.31303	4.95812	16.1627	8.98153	3.81441	9.53744	4.23818	4.3979
27.8506 min	4.79285	4.88314	5.10988	3.00585	1.43823	1.49845	5.07229	5.31201
2-ketobutyric acid	0.832239	4.25699	4.83299	5.53634	3.67225	4.95853	4.10008	3.95765
4-hydroxypyridine	0.314273	7.92752	55.458	54.9161	5.22875	50.5985	0.242376	0.320789
4-isopropylbenzoic acid	19.9451	20.5276	49.1302	47.5313	18.9946	56.4227	19.8264	18.8469
5-hydroxy-L-tryptophan 1	2.51528	2.37505	4.98514	4.41439	3.04068	11.9388	3.10221	2.69161
6.6946 min	45.6786	41.5578	74.23	57.1963	43.6737	58.0656	39.8439	39.6695
7.1731 min	27.7804	26.4437	185.302	181.48	24.3918	242.594	26.6667	24.2823
7.5384 min	2.86686	3.16713	4.73132	6.42419	3.20502	4.64412	2.8971	3.10681
7.5822 min	10.6805	10.4283	37.4685	37.9773	9.55178	49.8357	9.63776	9.21221
7.6992 min	13.3389	13.0829	31.3413	27.2645	11.1399	29.5963	11.059	11.8529
8.0995 min	28.4136	29.399	44.1305	43.2379	26.7947	44.615	26.8227	24.4
8.3341 min	12.5691	17.1183	24.9796	23.9803	12.753	23.0214	13.1878	13.6946
8.4955 min	165.384	168.092	179.124	176.192	155.587	177.335	157.103	165.224
8.9183 min	4.62911	4.5266	8.00157	7.22317	4.89161	9.2255	5.28168	4.80016
9.2780 min	17.4919	16.5779	29.9354	32.968	16.0845	35.433	15.6793	15.2721
9.3287 min	79.1598	80.2207	128.867	123.093	73.623	116.156	72.3619	69.2659
9.9473 min	14.6009	13.4166	6.44176	9.16712	10.1647	1.24926	9.90953	9.82563
9.9961 min	17.7554	17.4466	39.6244	37.1599	16.2427	56.5436	15.8508	15.9118
acetoacetate 2	832.712	819.506	1223.54	1140.1	788.871	1139.62	776.052	771.869
acetol 1	1.4242	1.9049	2.65916	2.3847	1.30167	2.42209	1.57446	2.248
alpha ketoglutaric acid	0.33075	4.0126	3.54784	3.42267	0.291887	1.57806	0.251048	0.248382
arabinose	2.09077	1.41466	0.761071	1.33824	1.66504	0.45218	0.777962	0.361599
aspartic acid 1	101.838	105.247	94.8013	134.423	59.2703	39.1458	53.4208	46.5564
benzyl alcohol	0.69377	0.988711	29.2324	28.657	0.794195	36.0936	0.809771	0.104199
Beta- alanine 1	0.288623	0.266389	0.474745	0.521185	0.0292893	0.711275	0.0251913	0.124619
capric acid	1.05189	1.1882	1.85462	4.99953	1.37444	3.54494	1.12161	0.902976
citric acid	469.729	495.096	548.451	383.048	537.804	267.402	533	522.618
dehydroascorbic acid1	9.34864	10.2606	0.537454	0.514582	2.46347	0.521144	2.12568	2.05067
D-glucose 1	513.762	524.818	560.97	317.662	519.707	300.247	530.5	527.491
DL-3-aminoisobutyric acid 1	7.36312	5.51596	35.8873	9.27752	6.14047	8.06705	7.36734	5.16069
DL-dihydrosphingosine 3	0.174625	0.409125	0.700262	0.797889	0.34571	0.724996	0.350339	0.409316
D-malic acid	421.85	419.374	514.47	408.518	395.014	270.044	381.448	375.325
D-sphingosine 3	3.87458	4.06398	4.89042	4.22361	4.64062	3.51688	5.32425	4.63955
D-threitol	1.10365	1.11879	1.26367	0.889188	0.854043	0.893049	1.4251	0.995054
eicosane	11.4726	11.0444	31.2669	29.3494	9.64404	40.9166	9.52999	9.79488
fructose 1	595.546	603.258	396.744	347.439	465.554	188.404	440.944	471.097
fumaric acid	471.976	463.86	435.417	379.468	427.684	223.62	423.916	420.421
galactinol 2	0.858485	4.19301	1.57333	0.085904	0.912462	0.434998	1.72269	0.617744
galactosamine 2	0.523356	0.214055	0.942351	0.729293	0.67067	0.654536	0.671622	0.872186
gentisic acid	1.02223	1.58643	2.49528	0.143906	0.871992	0.728705	1.15652	2.28322
gluconic acid 2	0.862242	2.55972	0.614785	0.117724	0.969108	0.119226	1.01051	2.22067
glyceric acid	7.27328	6.78809	13.3152	7.46686	9.6206	10.6583	10.8508	10.39
glycerol	86.7835	102.341	104.827	87.9756	85.8611	91.7488	89.741	90.3098
glycine	40.2357	39.1648	151.745	39.0241	36.2885	52.9904	32.5754	33.5003
hexanoic acid	0.228359	1.43535	2.37372	4.34176	1.42211	2.79318	0.867981	0.857448
hypotaurine	5.28777	5.78345	8.16366	8.2296	6.07079	10.8133	4.45593	5.2317
L-(+) lactic acid	1060.24	990.62	1075.53	606.657	1081.71	919.23	1040.74	1001.84
lactamide 1	0.293222	0.229625	0.399594	0.0419999	0.196691	0.344265	0.189328	0.350898
L-alanine 1	172.984	167.256	166.636	177.439	80.1603	41.0246	79.6275	70.4865
lauric acid	2.61561	2.57494	8.48766	11.362	3.21908	10.7667	3.12734	3.05409
L-glutamic acid 3 (dehydrated)	267.926	284.978	276.834	340.803	247.09	225.618	255.971	254.875
L-lysine 2	0.902465	0.750298	1.01361	0.170063	0.159285	0.172231	0.136999	0.135544
L-proline 2	0.912245	0.914681	0.651308	0.967671	1.43063	0.40941	1.05529	0.734483
L-serine 1	51.4187	58.7119	52.9172	61.5892	49.9591	30.21	51.7814	51.1546
L-threonine 1	74.893	80.3111	69.9404	77.2081	71.0578	28.0756	68.8899	66.3141
L-tyrosine 2	0.652122	0.837738	2.06031	0.122887	0.115099	0.898921	0.0989955	0.097944
L-valine 2	9.38705	10.0097	1.67211	1.60095	7.49747	1.62137	7.45839	1.276
methyl-beta-D-galactopyranoside	1.48826	1.88335	4.71271	2.43596	1.71415	1.11735	1.62161	1.57904
myo-inositol	224.343	226.598	278.481	176.63	240.297	147.721	243.362	242.881
myristic acid	1000.41	1002.03	3514.87	2647.75	971.898	3563.55	980.695	972.254
oxalic acid	3.88592	4.28512	8.50908	13.8714	3.594	6.03094	4.07919	3.78876
phosphoric acid	830.227	880.442	442.008	467.306	395.218	192.833	420.159	401.644
pipecolic acid 1	8.15651	13.0096	9.48336	14.6557	11.792	3.81566	13.4961	13.6645
pyruvic acid	249.394	241.702	357.956	335.535	235.843	337.608	225.408	227.019
stearic acid	541.933	586.964	1928.61	1562.07	510.933	2382.74	558.857	559.508
succinic acid	52.8841	52.0287	51.7979	49.8198	44.7048	20.6843	42.8154	40.8488
Sucrose	1016.69	1101.9	1381.88	989.325	1538.63	1375.62	1561.45	1551.54
thioglycolic acid	0.0333445	0.417412	0.032814	0.0314176	0.0294265	0.0318182	0.0253093	0.125203
threonic acid	2.69276	2.90456	2.52823	2.39776	0.912347	0.644214	0.607857	0.832884
threose 1	13.0926	13.7649	11.1789	6.20027	28.9095	14.161	30.31	30.5766
urea	522.267	479.866	529.441	182.114	470.227	378.822	420.825	436.464
xylitol	0.106226	0.426855	0.104536	0.100087	0.0937441	0.101363	1.17879	0.398858

## Sheet: fig 4
fig 4q						fig 4b
mock	flg22						-pro	+pro
138.098	20.4117						0.822581	4.0058
128.723	29.6906						0.707199	3.40224
77.8196	3.83935						0.50099	3.64457
124.503	108.403						-pro	+pro
168.032	31.6794					avg	0.676923	3.6842
91.8952	22.2038					stderr	0.0940614	0.175356
136.265	3.83935
95.1554	39.2814
fig 4c						fig 4d
mock	flg22	mock + pro	flg22 + pro			mock	flg22	mock + proline	flg22 + proline
11.7513	8.22779	13.2497	11.0124			0.26125	0.15071	0.31001	0.221469
11.1385	8.43565	12.2035	9.57792			0.25904	0.172407	0.31401	0.207752
10.7918	6.85374	12.9694	10.1258			0.28022	0.194815	0.29011	0.235186

## Sheet: fig 5
fig 5a	t=(minutes)					fig 5b		isoproline/ribitol	flg22/mock * 100			isoproline/ribitol	flg22/mock * 100			isoproline/ribitol	flg22/mock * 100
		isotope proline/ myristic acid	ribitol/myristic acid				flg22 t=0(1).FIN	0.305206	96.1742		flg22 t=20(1).FIN	0.0922231	73.9047		flg22 t=40(1).FIN	0.0328919	80.0418
	t=0 rep1	0.0950784	0.311535				flg22 t=0(2).FIN	0.312734	87.4138		flg22 t=20(2).FIN	0.130839	68.3528		flg22 t=40(2).FIN	0.0431801	62.9696
	t=0 rep2	0.126293	0.397974				flg22 t=0(3).FIN	0.40646	110.368		flg22 t=20(3).FIN	0.0892912	49.778		flg22 t=40(3).FIN	0.0302879	46.4373
	t=0 rep3	0.104249	0.328339				mock t=0(1).FIN	0.317347			mock t=20(1).FIN	0.124787			mock t=40(1).FIN	0.0410933
	t=20 rep1	0.0183282	0.32523				mock t=0(2).FIN	0.357762			mock t=20(2).FIN	0.191417			mock t=40(2).FIN	0.0271904
	t=20 rep2	0.031794	0.352053				mock t=0(3).FIN	0.368276			mock t=20(3).FIN	0.179379			mock t=40(3).FIN	0.0652231
	t=20 rep3	0.0708737	0.378156
	t=40 rep1	0.0152497	0.379589
	t=40 rep2	0.00858422	0.31585
	t=40 rep3	0.00707713	0.317641
avg			stderr
	isopro	ribitol
0	0.10854	0.345949		0.0092629	0.0264609
20	0.040332	0.351813		0.0157579	0.0152791
40	0.0103037	0.337693		0.00251097	0.0209545
fig 5c
	isoproline/ribitol	flg22/mock * 100			isoproline/ribitol	flg22/mock * 100			isoproline/ribitol	flg22/mock * 100
QKO flg22 t=0(1).FIN	0.395449	95.625		QKO flg22 t=20(1).FIN	0.257544	125.313		QKO flg22 t=40(1).FIN	0.0302879	92.4572
QKO flg22 t=0(2).FIN	0.376254	103.694		QKO flg22 t=20(2).FIN	0.236672	104.546		QKO flg22 t=40(2).FIN	0.0692762	108.706
QKO flg22 t=0(3).FIN	0.361526	93.6164		QKO flg22 t=20(3).FIN	0.0532939	113.959		QKO flg22 t=40(3).FIN	0.0213475	95.7505
QKO mock t=0(1).FIN	0.413542			QKO mock t=20(1).FIN	0.205521			QKO mock t=40(1).FIN	0.0327588
QKO mock t=0(2).FIN	0.362851			QKO mock t=20(2).FIN	0.226382			QKO mock t=40(2).FIN	0.0637282
QKO mock t=0(3).FIN	0.386178			QKO mock t=20(3).FIN	0.0467657			QKO mock t=40(3).FIN	0.0222949

## Sheet: fig 6
fig 6b									fig 6c
WT			ΔputA						WT			putA
Pro			Pro						ala	0.169663			ala	0.164833
C10	C11	C12	G10	G11	G12					0.152193				0.154233
0.093501	0.095814	0.10223	0.10215	0.09824	0.1041					0.151173				0.143843
0.085277	0.094149	0.10176	0.10061	0.099709	0.1063				arg	0.0169834			arg	0.0182434
0.078069	0.090199	0.097229	0.095214	0.096913	0.10443					0.0178334				0.0115134
0.074676	0.087161	0.0956	0.095955	0.093894	0.10351					0.0177834				0.0137734
0.072527	0.086139	0.094198	0.093906	0.0921	0.10323				asp	0.178023			asp	0.183073
0.07177	0.085707	0.093076	0.094459	0.090995	0.10133					0.154153				0.175853
0.072154	0.087369	0.093369	0.0945	0.091092	0.10204					0.194503				0.188533
0.072901	0.088811	0.093449	0.093606	0.088193	0.10034				glu	0.126273			glu	0.135073
0.073571	0.089345	0.093342	0.092142	0.08989	0.10125					0.131293				0.130593
0.074894	0.089698	0.092974	0.091778	0.088312	0.098023					0.143243				0.168343
0.075716	0.089573	0.092655	0.090591	0.087625	0.098018				gln	0.161143			gln	0.166733
0.077324	0.089543	0.092814	0.091509	0.084321	0.096631					0.161733				0.170613
0.078051	0.09018	0.093096	0.089386	0.086225	0.097993					0.149083				0.152433
0.078315	0.089691	0.093257	0.08765	0.087801	0.096374				his	0.0267034			his	0.0272434
0.079638	0.090426	0.093435	0.089746	0.089588	0.10039					0.0254034				0.0275134
0.080251	0.091373	0.093566	0.091392	0.090679	0.10349					0.0367834				0.0271634
0.081368	0.091711	0.093968	0.089072	0.094058	0.098732				iso	0.0114334			iso	0.0227134
0.082183	0.09276	0.093613	0.090474	0.093803	0.10295					0.0240334				0.0259734
0.082894	0.092982	0.096359	0.089851	0.093344	0.10165					0.0271234				0.0247934
0.083173	0.093165	0.095938	0.089244	0.092324	0.10061				leu	0.0208234			leu	0.0224034
0.083758	0.093835	0.09603	0.090262	0.093318	0.10377					0.0244234				0.0229734
0.084481	0.094756	0.096603	0.089007	0.092391	0.10644					0.0246634				0.0236034
0.084982	0.094734	0.096846	0.089228	0.094706	0.10394				lys	0.0155334			lys	0.0165734
0.08529	0.095479	0.097815	0.092034	0.092539	0.10488					0.0147134				0.0153134
0.085955	0.096676	0.10019	0.091535	0.093908	0.10477					0.0161234				0.0135234
0.086692	0.098879	0.099704	0.091554	0.093229	0.10274				met	0.0111934			met	0.0151434
0.087182	0.098814	0.098925	0.091371	0.09321	0.10376					0.0105534				0.000507433
0.087868	0.099876	0.10157	0.09199	0.09342	0.10041					0.0103234				0.0137634
0.088835	0.10077	0.1029	0.092196	0.091431	0.10462				pro	0.0400234			pro	0.00587643
0.089906	0.10134	0.10383	0.093141	0.091858	0.106					0.0461034				0.00391443
0.091579	0.10439	0.106	0.092262	0.093679	0.10286					0.0565834				0.0113434
0.092473	0.10438	0.10784	0.092203	0.087252	0.10649				ser	0.140193			ser	0.131253
0.094333	0.10672	0.11088	0.092755	0.090797	0.10383					0.136133				0.123243
0.096321	0.10748	0.1109	0.092946	0.090808	0.10547					0.167893				0.161693
0.097748	0.11003	0.1133	0.093133	0.090994	0.10415				thr	0.00434843			thr	1.24333e-05
0.099246	0.11139	0.11833	0.093072	0.092615	0.1029					0.00321343				-0.00125157
0.10328	0.11495	0.11926	0.093896	0.092733	0.10718					8.84333e-05				-0.00277457
0.1055	0.11453	0.12248	0.092279	0.09299	0.10645				val	-0.000532567			val	-0.00530457
0.10851	0.11693	0.12556	0.09254	0.093326	0.10434					0.00565243				0.0102234
0.11197	0.12031	0.12583	0.093077	0.09354	0.10302					0.0118934				0.0156934
0.11349	0.12273	0.13439	0.094271	0.096595	0.1047
0.11712	0.12568	0.13663	0.09579	0.095369	0.104
0.11961	0.1282	0.13902	0.095227	0.095521	0.10155
0.12332	0.13126	0.14232	0.094739	0.09558	0.10282
0.12766	0.13333	0.14587	0.094209	0.09315	0.10375
0.13129	0.13737	0.14785	0.097143	0.095181	0.10261
fig 6d								fig 6e		anti-avrPto
	WT			WT average	WT SE
pro	4.0058	3.40224	3.64457	3.6842	0.175356
asp	9.70004	9.21803	8.63972	9.18593	0.306509
glu	4.31277	4.33012	3.92778	4.19022	0.131315
CA	3.15421	2.98505	3.18776	3.10901	0.0627329
fruc	0.822581	0.707199	0.50099	0.676923	0.0940614												coomassie brilliant blue
4hba	2.75367	3.07138	3.12655	2.98386	0.116194
	putA			putA average	putA SE
pro	0.173286	0.052241	0.0547185	0.093415	0.0399417
asp	9.09474	7.79814	8.64472	8.51253	0.380085
glu	4.1838	4.06624	4.01102	4.08702	0.0509505
CA	3.45326	3.32565	3.20856	3.32916	0.0706597
fruc	0.679802	0.653148	0.629463	0.654138	0.0145401
4hba	3.46687	3.36764	3.42525	3.41992	0.0287702
fig 5f
	WT DC3000	PutA
log10 cfy's	6.64345	6.07918
	6.73239	5.60206
	6.69897	6.30103
	6.25527	6
	6.20412	6.34242
	6.76343	6.50515
	6.90309	6.20412
	6.62325	6.50515
	6.73239	6.14613
	6.30103	6.20412
	7	6.60206
	6.86923	6.25527
	6.92428	6
	6.69897	6.41497
	WT DC3000	PutA
avg	6.66785	6.22583
stderr	0.0644357	0.066753

## Sheet: fig 7
fig 7a						fig 7b
col-0 1	3.39353		avg	stder		Col-0	prot2
col-0 2	7.59896	C	7.37716	1.61916		7.96758	35.5514
col-0 3	11.3155	PT2	27.8685	3.07415		5.42358	25.2524
col-0 4	7.20065					35.2256	29.1894
prot2 1	26.7957					29.6816	30.0034
prot2 2	36.7467					21.3876	25.5614
prot2 3	22.7472					27.6266	25.0834
prot2 4	25.1845					19.4806	32.6864
						15.1896	37.9744
						18.1816	40.4174
						30.3176	20.4094
						32.5706	25.6194
						19.8626	46.4784
fig 7c
Col-0
11.2531	14.5401	0.730633	6.77113	9.45213	9.10113	11.2451	1.79013	10.7321	14.9891	21.3481	8.04413
prot2
13.2063	8.1993	8.9913	20.2263	15.4873	29.5203	18.5603	15.4613	12.5233	26.6693	10.1253	24.9693
fig 7d							fig 7e
	day0		day3					Col-0		ProT2
	col-0	prot2	col-0	prot2				WT	putA	WT	putA
log10 cfu's	3.93305	3.75696	6.50764	6.77648			log10 cfu's	7.19805	6.12494	7.22185	6.38818
	3.56314	3.61429	6.68373	6.86666				7.02803	5.82391	7.39211	6.19189
	3.60206	3.63778	6.20661	6.90558				6.70851	6.24988	7.35962	6.49292
			6.4029	7.1097				6.74473	6.83815	7.31527	6.55091
	col-0	prot2	col-0	prot2				7.25527	6.73239	7.6149	6.53148
avg	3.69942	3.66968	6.45022	6.91461				7.15229	6.81954	7.58433	7.07188
stderr	0.0958211	0.036061	0.0997535	0.0704267				7.07188	6.5563	7.36173	6.69897
								6.8653	6.46073	7.2606	6.30103
								7.03698	6.57724	7.32451	6.80919
								7.06279	6.85194	7.29127	6.66901
								Col-0 WT	Col-0 putA	ProT2 WT	ProT2 putA
							avg	7.01238	6.5035	7.37262	6.57054
							stderr	0.0582694	0.108792	0.041054	0.0810824
fig 7f							fig 7g
Col0 m 1.FIN	4.1858							Col-0 mock	proT2 flg22	Col-0 flg22	proT2 flg22
Col0 m 2.FIN	6.9334						log10 cfu's	6.20412	7.20952	5.38021	5.74819
Col0 m 3.FIN	3.9379			avg	stderr			7.25527	7.57287	5.25527	5.77815
Col0 p 1.FIN	1.81905		CM	5.01903	0.959853			7.38021	7.59329	5.07918	5.80618
Col0 p 2.FIN	1.01865		CF	1.30593	0.257176			7.39094	7.24055	5.30103	5.85733
Col0 p 3.FIN	1.08007		PM	22.0652	5.57823			6.38021	7.49415	5.62325	5.97313
ProT m 1.FIN	32.7776		PF	2.46021	0.406375			6.38021	7.52375	5.44716	5.66276
ProT m 2.FIN	14.0103							6	6.5563	5.30103	5.94448
ProT m 3.FIN	19.4078							7.18752	7.25042	5.53148	5.83251
ProT p 1.FIN	1.67275							7.18752	7.55145	5.07918	5.92428
ProT p 2.FIN	3.02817							6.69897	7.716	5.20412	6.26951
ProT p 3.FIN	2.67969							6.88081	7.36549	5.5563	5.88081
								5.90309	7.86213	5.83251	5.60206
								Col-0 mock	proT2 flg22	Col-0 flg22	proT2 flg22
							avg	6.73741	7.41133	5.38256	5.85662
							stderr	0.158477	0.0962692	0.0652699	0.0492644
fig 7h
	isoproline/ribitol
flg22 t=0(1).FIN	0.31751		flg22/mock
flg22 t=0(2).FIN	0.356282		0.949852
flg22 t=0(3).FIN	0.301576		1.06889
mock t=0(1).FIN	0.334273		0.901488
mock t=0(2).FIN	0.333318
mock t=0(3).FIN	0.334532					avg	stderr
flg22 t=20(1).FIN	0.14525		flg22/mock
flg22 t=20(2).FIN	0.162961		0.781824		0	0.973411	0.0497406
flg22 t=20(3).FIN	0.12193		0.751066		20	0.674677	0.0921964
mock t=20(1).FIN	0.185783		0.491141		40	0.544292	0.109558
mock t=20(2).FIN	0.216972
mock t=20(3).FIN	0.248259
flg22 t=40(1).FIN	0.124729		flg22/mock
flg22 t=40(2).FIN	0.0249491		0.627408
flg22 t=40(3).FIN	0.0810151		0.327156
mock t=40(1).FIN	0.198801		0.678313
mock t=40(2).FIN	0.0762606
mock t=40(3).FIN	0.119436

## Sheet: fig 8
fig 8a						fig 8b
	Col-0 mock	Col-0 flg22	lht1 mock	lht1 flg22				flg22/mock		avg	stderr
	1.23447	0.0829148	0.565864	1.07473			Col-0 0	0.945559		1.02788	0.0583811
	0.803506	0.0608229	1.5166	0.949424				1.14075
	0.666845	0.0671345	1.24763	1.23581				0.997331
							lht1 0	1.1584		1.00583	0.101451
avg	0.901607	0.0702908	1.11003	1.08666				0.813706
								1.04539
							Col-0 40	0.645102		0.616438	0.0234469
								0.569965
								0.634247
							lht1 40	1.3974		1.15113	0.154732
								0.865699
								1.19028
fig 8c						fig 8d
	Col-0 mock	Col-0 flg22	lht1 mock	lht1 flg22		plant genotype/treatment	col-0 mock	col-0 mock	lht1 mock	lht1 mock	col-0 flg22	col-0 flg22	lht1 flg22	lht1 flg22
	49820.3	32183	44633.8	45077.9		bacteria genotype	WT	putA	WT	putA	WT	putA	WT	putA
	48727.2	33181.9	41843.9	42559.5		log10 cfu's	6.98227	6.716	6	5.34242	5.8451	5.20412	5.41497	4.90309
	45468.6	34277.7	44141.7	40019.4			6.95424	6.30103	6.38021	6.09342	5.57978	5.47712	5.25527	5.30103
							6.68124	6.69897	6.38021	5.77815	5.30103	5.62325	5.62325	4.77815
							6.92428	6.74819	5.92428	5.60206	5.69897	5.30103	5.47712	4.90309
avg	48005.4	33214.2	43539.8	42552.3			6.95424	6.34242	6.35793	5.95424	5.50515	5.53148	5.38021	5.20412
							6.73239	6.73239	6.37291	5.73239	5.34242	5.62325	5.53148	4.77815
							6.92428	6.5563	6.34242	6	5.64345	5.47712	5	4.44716
							7	6.53148	6.20412	5.77815	5.47712	5.81954	5.41497	4.60206
							7.06446	6.73239	6.14613	5.90309	5	5.60206	5.26951	5
							6.68124	6.716	6.25527	6.20412	5.41497	5.34242	5.14613	4.77815
							6.90309	6.69897	6.41497	6.20412	5.60206	5.38021	5.14613	4.77815
							6.64345	6.41497	6.69897	6.25527	5.69897	5.30103	5.11394	4.92428
							6.69897		6.10721		5.81954		5.62325
							6.60206		5.99123		5.53148		5.73239
							7.0086		6.18752		5.716		5.44716
							6.88081		6.12057		5.81954		5.53148
							7.15836		5.57978		5.716		5.38021
							6.99123		6.04922		5.50515		5.73239
							6.77815		5.91381		5.68124		5.47712
							6.66276		6.04139		5.50515		5.64345
fig 7e						fig 7f
	cm	sm	cf	sf		plant genotype/treatment	sid2 mock	sid2 flg22	sid2lht1 mock	sid2lht1 flg22
	6.10239	15.7082	3.66214	2.34318		log10 cfu's	7.30103	5.53148	7.34242	6.13988
	15.5269	15.9408	1.30757	2.96117			7.31806	5.5563	7.68124	6.14613
	15.3909	14.6051	2.37415	1.58415			7.35025	5.62325	7.68124	6.18752
	8.05302	8.76385	1.6517	2.06391			7.39445	5.64345	7.73239	6.18752
	20.9902	8.55824	2.76422	4.35288			7.40824	5.69897	7.76343	6.19866
							7.47712	5.73239	7.83251	6.20412
	cm	sm	cf	sf			7.62325	5.8451	7.8451	6.25527
avg	13.2127	12.7152	2.35196	2.66106			7.76343	5.8451	7.90309	6.26007
stderr	2.71817	1.67074	0.416421	0.478001			7.83251	5.88081	7.94448	6.2878
							7.8451	5.94448	7.98227	6.29226
							7.8451	5.97313	7.99123	6.30535
							7.96379	6	8.0569	6.30963
							7.99123	6.0086	8.06446	6.33041
							8	6.07188	8.10721	6.34242
							8.04139	6.07188	8.13988	6.38382
							8.07188	6.12057	8.14613	6.38739
							8.08636	6.13988	8.20412	6.41497
							8.09342	6.19866	8.26482	6.44404

[truncated: 6 more sheets: fig S1, fig S2, fig S3, fig S4, fig S5, fig S6]
